# Supplementary material for: Evolutionary history of the Cameroon radiation of puddle frogs (Phrynobatrachidae: Phrynobatrachus), with descriptions of two critically endangered new species from the northern Cameroon Volcanic Line
Source: PeerJ. 2020 Mar 3;8:e8393. doi: 10.7717/peerj.8393 (PMC7059761; doi:10.7717/peerj.8393)
Supplement: Supplemental Information 3 — For measurement abbreviations see “Materials and Methods”, male holotype and female allotype in bold. [file peerj-08-8393-s003.csv]

Museum Acc. No.	NMP-P6V 74603/1	NMP-P6V 74603/3	NMP-P6V 74603/4	NMP-P6V 74603/5	NMP-P6V 74603/6	NMP-P6V 74604	ZFMK 47958	NMP-P6V 74603/2	ZFMK 47955	ZFMK 47956	ZFMK 47957	NMP-P6V 74603/7	NMP-P6V 74603/8
Sex/Stage	male	male	male	male	male	male	male	female	female	female	female	juvenile	juvenile
SVL	13.8	17.0	14.6	14.6	14.1	14.5	13.1	14.8	16.5	15.8	16.9	7.4	8.7
SUL	13.6	16.3	14.3	14.5	13.4	14.1	13.0	14.3	15.9	15.7	16.5	-	-
HW	5.2	5.6	5.4	5.4	5.6	5.3	5.0	5.8	5.5	5.5	5.5	-	-
HDL	4.9	5.3	5.2	5.3	4.8	4.9	4.9	5.1	5.7	5.5	5.3	-	-
TD	1.1	0.8	1.0	0.9	0.9	1.0	0.9	1.0	0.9	0.8	1.1	-	-
ED	1.8	2.2	1.9	2.0	1.9	1.9	2.1	2.0	1.9	2.2	2.2	-	-
IOD	1.2	1.9	1.7	1.7	1.8	1.6	1.8	1.5	1.7	1.8	1.8	-	-
EAD	2.7	3.0	2.9	2.8	3.0	2.5	2.6	2.9	2.9	2.8	2.8	-	-
EPD	4.5	4.4	4.7	4.4	4.5	4.2	4.1	4.1	4.9	5.0	4.8	-	-
IND	2.3	2.2	2.4	2.2	2.2	2.1	1.9	2.0	2.1	2.2	2.1	-	-
SL	1.9	2.5	1.9	1.9	1.8	2.0	2.2	2.5	2.2	1.9	2.2	-	-
SNL	0.6	0.8	1.0	0.6	0.6	0.8	1.1	1.0	1.0	1.0	1.3	-	-
ENL	1.4	1.7	1.0	1.2	1.2	1.2	1.0	1.5	1.2	0.9	0.9	-	-
HL	2.8	3.0	2.1	2.3	2.1	2.1	2.4	2.4	3.0	2.8	3.0	-	-
RL	3.4	2.9	3.1	3.0	3.0	2.6	2.6	3.1	2.9	2.7	2.7	-	-
MD1	1.5	1.1	1.0	0.8	1.0	1.0	0.9	1.0	1.4	1.3	1.6	-	-
MD2	1.5	1.1	1.1	1.3	1.2	1.1	1.1	1.2	1.4	1.4	1.7	-	-
MD3	2.5	2.2	1.9	1.8	1.3	2.2	1.7	1.9	2.5	2.3	2.4	-	-
MD4	1.2	1.4	1.2	1.4	1.0	1.3	1.1	1.0	1.3	1.3	1.4	-	-
PD1	1.3	0.9	0.7	0.8	0.5	0.7	0.6	0.8	1.0	0.7	1.2	-	-
PD2	1.8	1.8	1.2	1.1	1.0	1.0	1.1	1.2	1.6	1.4	1.9	-	-
PD3	2.6	2.9	2.5	2.1	2.1	2.4	2.2	2.3	3.4	3.0	2.5	-	-
PD4	4.5	4.7	3.9	4.2	4.1	3.7	3.9	4.3	5.0	4.6	4.8	-	-
PD5	2.1	2.2	2.0	2.1	2.0	2.0	2.1	2.1	2.9	2.3	2.4	-	-
FL	6.6	7.6	6.6	7.1	6.7	6.7	6.0	7.2	7.2	6.5	7.5	-	-
TL	7.1	7.3	6.9	7.6	7.1	7.0	6.3	7.3	6.1	6.2	7.3	-	-
FTL	8.8	7.8	7.0	7.5	6.8	6.7	6.6	7.0	6.8	7.2	7.4	-	-
IMTL	0.8	1.0	1.0	1.1	1.0	0.8	0.8	0.8	0.7	0.7	0.8	-	-
OMTL	0.7	0.6	0.4	0.6	0.5	0.4	0.3	0.5	0.4	0.4	0.5	-	-
