# Supplementary material for: Evolutionary history of the Cameroon radiation of puddle frogs (Phrynobatrachidae: Phrynobatrachus), with descriptions of two critically endangered new species from the northern Cameroon Volcanic Line
Source: PeerJ. 2020 Mar 3;8:e8393. doi: 10.7717/peerj.8393 (PMC7059761; doi:10.7717/peerj.8393)
Supplement: Supplemental Information 4 — For measurement abbreviations see “Materials and Methods”, male allotype and female holotype in bold. [file peerj-08-8393-s004.csv]

Museum Acc. No.	ZFMK 75676	ZFMK 75683	ZFMK 75726	ZFMK 75650	ZFMK 75677	ZFMK 75686	ZFMK 75728	ZFMK 75729
Sex/Stage	male	male	female	female	female	female	female	subadult
SVL	14.0	14.5	17.9	16.2	15.8	15.3	16.3	10.9
SUL	13.7	14.0	17.2	15.8	15.6	15.1	15.7	-
HW	5.6	5.3	5.8	5.5	6.1	5.5	5.4	-
HDL	5.5	4.7	5.6	5.2	5.4	5.2	5.6	-
TD	0.8	0.7	1.0	0.9	1.0	0.8	0.9	-
ED	2.0	1.2	2.3	2.0	2.1	2.3	2.0	-
IOD	1.4	1.3	1.6	1.6	1.4	1.5	1.6	-
EAD	3.0	2.8	2.9	3.2	2.9	3.1	2.8	-
EPD	4.6	4.4	4.8	4.3	5.1	4.8	4.5	-
IND	2.0	1.8	2.2	1.7	2.5	2.0	2.4	-
SL	2.2	2.1	2.5	1.9	2.5	2.3	2.4	-
SNL	0.7	0.8	1.3	0.9	0.9	1.0	0.8	-
ENL	1.5	1.3	1.3	1.0	1.6	1.3	1.6	-
HL	2.8	2.8	2.7	3.1	2.7	2.7	2.9	-
RL	3.1	3.0	3.6	3.0	3.0	2.9	3.0	-
MD1	0.9	1.0	1.3	1.2	1.1	1.3	1.9	-
MD2	1.4	1.1	1.4	1.4	1.9	1.5	1.7	-
MD3	1.8	2.0	2.5	2.3	2.5	2.5	2.8	-
MD4	1.5	1.4	1.5	1.4	1.6	1.8	1.9	-
PD1	0.9	1.2	1.0	0.9	0.9	1.2	1.1	-
PD2	1.5	1.9	1.6	1.4	1.9	1.8	1.7	-
PD3	3.0	2.9	2.7	2.9	3.0	3.5	3.2	-
PD4	4.3	4.3	4.7	4.3	4.3	4.7	4.7	-
PD5	2.5	2.3	2.8	2.1	2.4	2.9	2.8	-
FL	7.0	7.3	7.5	7.2	7.7	7.5	7.9	-
TL	7.0	7.4	8.4	7.2	7.7	7.7	7.7	-
FTL	8.4	7.3	9.2	8.6	7.9	7.9	8.7	-
IMTL	0.9	0.9	0.8	0.8	1.0	0.8	0.7	-
OMTL	0.5	0.8	0.5	0.5	0.6	0.5	0.4	-
