# Supplementary material for: Evolutionary history of the Cameroon radiation of puddle frogs (Phrynobatrachidae: Phrynobatrachus), with descriptions of two critically endangered new species from the northern Cameroon Volcanic Line
Source: PeerJ. 2020 Mar 3;8:e8393. doi: 10.7717/peerj.8393 (PMC7059761; doi:10.7717/peerj.8393)
Supplement: Supplemental Information 5 [file peerj-08-8393-s005.fasta]

>Seq01 [organism=Phrynobatrachus sp. Gotel] [Specimen_voucher=NMP:P6V:74603/1] [Type=Holotype] 12S ribosomal RNA gene, partial sequence; and 16S ribosomal RNA gene, partial sequence; mitochondrial
CCTTTCCCCCCCCCTAGAAGAGGCAAGTCGTAACATGGTAAGTGTACTGGAAAGTGCACT
TGGTTCAACAAAATGTAGCTTAATCAAAGCACTTCGCTTACACCGAATAGATGTTTATTG
ATTTAAACCATTTTGAGCCTAAAATCTAGCCCAACGCATCAAATGTACAACACCTTTTTT
CCACATTCTCATAAAACATTTTATTTCTTTAGTAAAGGCGATTAAAAAACTTCTTGGAGC
TTAAGACCTAGTACCGCAAGGGAACGATGAAATAGAATTGAAATAAGCTTAAAGCCCTAN
NNNNNNNNNNNNNNNNNNNNNNNNNNNNNNNNNNNNNNNNNNNNNNNNNNNNNNNNNNNN
NNNNNNNNNNNNNNNNNNNNNNNNNNNNNNNNNNNNNNNNNNNNNNNNNNNNNNNNNNNN
NNNNNNNNNNNNNNNNNNNNNNNNNNNNNNNNNNNNNNNNNNNNNNNNNNNNNNNNNNNN
NNNNNNNNNNNNNNNNNNNNNNNNNNNNNNNNNNNNNNNNNNNNNNNNNNNNNNNNNNNN
NNNNNNNNNNNNNNNNNNNNNNNNNNNNNNNNNNNNNNNNNNNNNNNNNNNNNNNNNNNN
NNNNNNNNNNNNNNNNNNNNNNNNNNNNNNNNNNNNNNNNNNNNNNNNNNNNNNNNNNNN
NNNNNNNNNnnNNNNNNNNNNNNNNNNNNNNNNNNNNNNNNNNNNNNNNNNNNNNNNNNN
NNNNNNNNNNNNNNNNNNNNNNNNNNNNNNNNNNNNNNNNNNNNNNNNNNNNNNNNNNNN
NNNNNNNNNNNNNNNNNNNNNNNNNNNNNNNNNNNNNNNNNNNNNNNNNNNNNNNNNNNN
NNNNNNNNNNNNNNNNNNNNNNNNNNNNNNNNNNNNNNNNNNNNNNNNNNNNNNNNNNNN
NNNNNNNNNNNNNNNNNNNNNNNNNNNNNNNNNNNNNNNNNNNNNNNNNNNNNNNNNNNN
NNNNNNNNNNNNNNNNNNNNNNNNNNNNNNNNCGCCTCCTGCTAACCCATAGGAGGTCCA
GCCTGCCCGGTGACAAAGTTTAACGGCCTCGGTACCCTAACCGCGCGAAGGTAGCATAAT
CACTTGTTCTTTAAATAGGGACTCGTATCAACGGCATCACGAGGGCTAGACTGTCTCCCC
TTTCTAATCAGTGAATCTGACTTCTTCGTGAAGAGGCGAAGATACAAATATAAGACGAGA
AGACCCCATGGAGCTTAAAACCAAACGACACTCTTTTACATATATACCATAAAAAATAAA
AGACCTGTTGACTAGTTTTTGGCTGGGGCATCCGAGGAGTATAACATAGCCTCCCTGACG
AACATCTTAGAACTACAACTCCAAGAAACAGTAAACTGACGTAATGTGACCCGACAATCG
ATCAACGAACCAAGTTACCCTGGGGATAACAGCGCAATCCATTTCAAGAGCCCCTATCGA
CAAATGGGTTTACGACCTCGATGTTGGATCAGGGTACCCCAGTGGTGCAGCCGCTACTAA
AG
>Seq02 [organism=Phrynobatrachus sp. Gotel] [Specimen_voucher=NMP:P6V:74603/2] 12S ribosomal RNA gene, partial sequence; and 16S ribosomal RNA gene, partial sequence; mitochondrial
ATCCACACGCCAGGGAATTACGAGTCTAACTTAAAACCCAAAGGATTTGACGGTGTCCCA
CCCACCTAGAGGAGCCTGTCCCATAATCGATAACCCCCGCTTTACCCTACCGCTTCTCAC
TTAGTCTGTATACCTCCGTCGCAAGCCCACCATATGAATGTAAGTGGGCCTAATGGCTCA
TTTTTCCAACACGTCAGGTCAAGGTGCAGCTTATGAAACGGAGTGAGATGGGCTACAATT
TCTATTATAGAACATACGAAAAGATAAATGAAACTCAACTATGAAGGTGGATTTAGTAGT
AAAAAGAAAATAGAGCGTTCTTTTTAATTAGGCACTGGGACGTGTACACACCGCCCGTCA
CCCTCTTCAACAATACTTTTTATGTTTATAACCCTACCTTCCCCCCCCCCTAGAAGAGGC
AAGTCGTAACATGGTAAGTGTACTGGAAAGTGCACTTGGTTCAACAAAATATAGCTTAAT
CAAAGCACTTCGCTTACACCGAATAGATGTTTATTGATTTAAACTATTTTGAGCCTAAAA
TCTAGCCCAACACATCAAATGTACAACACCTTTTTTCCACACTCTCATAAAACATTTTGT
TTCTTTAGTAAAGGCGATTAAAAAACTTCTTGGAGCTTAAGACCTAGTACCGCAAGGGAA
CGATGAAATAGAATTGAAATAAGCTTAAAGCCCTANNNNNNNNNNNNNNNNNNNNNNNNN
NNNNNNNNNNNNNNNNNNNNNNNNNNNNNNNNNNNNNNNNNNNNNNNNNNNNNNNNNNNN
NNNNNNNNNNNNNNNNNNNNNNNNNNNNNNNNNNNNNNNNNNNNNNNNNNNNNNNNNNNN
NNNNNNNNNNNNNNNNNNNNNNNNNNNNNNNNNNNNNNNNNNNNNNNNNNNNNNNNNNNN
NNNNNNNNNNNNNNNNNNNNNNNNNNNNNNNNNNNNNNNNNNNNNNNNNNNNNNNNNNNN
NNNNNNNNNNNNNNNNNNNNNNNNNNNNNNNNNNNNNNNNNNNNNNNNNNNNNNNNNNNN
NNNNNNNNNNNNNNNNNNNNNNNNNNNNNNNNNNNNNNNNNNNNNnnNNNNNNNNNNNNN
NNNNNNNNNNNNNNNNNNNNNNNNNNNNNNNNNNNNNNNNNNNNNNNNNNNNNNNNNNNN
NNNNNNNNNNNNNNNNNNNNNNNNNNNNNNNNNNNNNNNNNNNNNNNNNNNNNNNNNNNN
NNNNNNNNNNNNNNNNNNNNNNNNNNNNNNNNNNNNNNNNNNNNNNNNNNNNNNNNNNNN
NNNNNNNNNNNNNNNNNNNNNNNNNNNNNNNNNNNNNNNNNNNNNNNNNNNNNNNNNNNN
NNNNNNNNNNNNNNNNNNNNNNNNNNNNNNNNNNNNNNNNNNNNNNNNNNNNNNNNNNNN
NNNNNNNNCGCCTCCTGCTAACCCATAGGAGGTCCAGCCTGCCCGGTGACAAAGTTTAAC
GGCCTCGGTACCCTAACCGCGCGAAGGTAGCATAATCACTTGTTCTTTAAATAGGGACTC
GTATCAACGGCATCACGAGGGCTAGACTGTCTCCCCTTTCTAATCAGTGAATCTGACTTC
TTCGTGAAGAGGCGAAGATACAAATATAAGACGAGAAGACCCCATGGAGCTTAAAACCAA
ACGACACTCTTTTACATACACACCATAAAAAATAAAAGACCTGTTGACTAGTTTTTGGCT
GGGGCATCCGAGGAGTATAACATAGCCTCCCTGACGAACATCTTAGAACTACAACTCCAA
GAAACAGTAAACTGACGTAATGTGACCCGACAATCGATCAACGAACCAAGTTACCCTGGG
GATAACAGCGCAATCCATTTCAAGAGCCCCTATCGACAAATGGGTTTACGACCTCGATGT
TGGATCAGGGTACCCCAGTGGTGCAGCCGCTACTAAAG
>Seq03 [organism=Phrynobatrachus sp. Gotel] [Specimen_voucher=NMP:P6V:74603/3] 12S ribosomal RNA gene, partial sequence; and 16S ribosomal RNA gene, partial sequence; mitochondrial
TGCCTAGTCGTAAAATTTTAACCAATCCACACGCCAGGGAATTACGAGTCTAACTTAAAA
CCCAAAGGATTTGACGGTGTCCCACCCACCTAGAGGAGCCTGTCCCATAATCGATAACCC
CCGCTTTACCCTACCGCTTCTCACTTAGTCTGTATACCTCCGTCGCAAGCCCACCATATG
AATGTAAGTGGGCCTAATGGCTCATTTTTCCAACACGTCAGGTCAAGGTGCAGCTTATGA
AACGGAGTGAGATGGGCTACAATTTCTATTATAGAACATACGAAAAGATAAATGAAACTC
AACTATGAAGGTGGATTTAGTAGTAAAAAGAAAATAGAGCGTTCTTTTTAATTAGGCACT
GGGACGTGTACACACCGCCCGTCACCCTCTTCAACAATACTTTTTATGTTTATAACCCTA
CCTTCCCCCCCCCTAGAAGAGGCAAGTCGTAACATGGTAAGTGTACTGGAAAGTGCACTT
GGTTCAACAAAATATAGCTTAATCAAAGCACTTCGCTTACACCGAATAGATGTTTATTGA
TTTAAACTATTTTGAGCCTAAAATCTAGCCCAACACATCAAATGTACAACACCTTTTTTC
CACACTCTCATAAAACATTTTGTTTCTTTAGTAAAGGCGATTAAAAAACTTCTTGGAGCT
TAAGACCTAGTACCGCAAGGGAACGATGAAATAGAATTGAAATAAGCTTAAAGCCCTAAA
AAGCAGAGACTCCCTCGNNNNNNNNNNNNNNNNNNNNNNNNNNNNNNNNNNNNNNNNNNN
NNNNNNNNNNNNNNNNNNNNNNNNNNNNNNNNNNNNNNNNNNNNNNNNNNNNNNNNNNNN
NNNNNNNNNNNNNNNNNNNNNNNNNNNNNNNNNNNNNNNNNNNNNNNNNNNNNNNNNNNN
NNNNNNNNNNNNNNNNNNNNNNNNNNNNNNNNNNNNNNNNNNNNNNNNNNNNNNNNNNNN
NNNNNNNNNNNNNNNNNNNNNNNNNNNNNNNNNNNNNNNNNNNNNNNNNNNNNNNNNNNN
NNNNNNNNNNNNNNNNNNNNNNNNNNNNNNNNNNNNNNNNNNNNNNNNNNNNNNNNNNNN
NNNNNNNNnnNNNNNNNNNNNNNNNNNNNNNNNNNNNNNNNNNNNNNNNNNNNNNNNNNN
NNNNNNNNNNNNNNNNNNNNNNNNNNNNNNNNNNNNNNNNNNNNNNNNNNNNNNNNNNNN
NNNNNNNNNNNNNNNNNNNNNNNNNNNNNNNNNNNNNNNNNNNNNNNNNNNNNNNNNNNN
NNNNNNNNNNNNNNNNNNNNNNNNNNNNNNNNNNNNNNNNNNNNNNNNNNNNNNNNNNNN
NNNNNNNNNNNNNNNNNNNNNNNNNNNNNNNNNNNNNNNNNNNNNNNNNNNNNNNNNNNN
NNNNNNNNNNNNNNNNNNNNNNNNNNNNNNNCGCCTCCTGCTAACCCATAGGAGGTCCAG
CCTGCCCGGTGACAAAGTTTAACGGCCTCGGTACCCTAACCGCGCGAAGGTAGCATAATC
ACTTGTTCTTTAAATAGGGACTCGTATCAACGGCATCACGAGGGCTAGACTGTCTCCCCT
TTCTAATCAGTGAATCTGACTTCTTCGTGAAGAGGCGAAGATACAAATATAAGACGAGAA
GACCCCATGGAGCTTAAAACCAAACGACACTCTTTTACATACACACCATAAAAAATAAAA
GACCTGTTGACTAGTTTTTGGCTGGGGCATCCGAGGAGTATAACATAGCCTCCCTGACGA
ACATCTTAGAACTACAACTCCAAGAAACAGTAAACTGACGTAATGTGACCCGACAATCGA
TCAACGAACCAAGTTACCCTGGGGATAACAGCGCAATCCATTTCAAGAGCCCCTATCGAC
AAATGGGTTTACGACCTCGATGTTGGATCAGGGTACCCCAGTGGTGCAGCCGCTACTAAA
G
>Seq04 [organism=Phrynobatrachus sp. Gotel] [Specimen_voucher=NMP:P6V:74603/8] 12S ribosomal RNA gene, partial sequence; and 16S ribosomal RNA gene, partial sequence; mitochondrial
ATCCACACGCCAGGGAATTACGAGTCTAACTTAAAACCCAAAGGATTTGACGGTGTCCCA
CCCACCTAGAGGAGCCTGTCCCATAATCGATAACCCCCGCTTTACCCTACCGCTTCTCAC
TTAGTCTGTATACCTCCGTCGCAAGCCCACCATATGAATGTAAGTGGGCCTAATGGCTCA
TTTTTCCAACACGTCAGGTCAAGGTGCAGCTTATGAAACGGAGTGAGATGGGCTACAATT
TCTATTATAGAACATACGAAAAGATAAATGAAACTCAACTATGAAGGTGGATTTAGTAGT
AAAAAGAAAATAGAGCGTTCTTTTTAATTAGGCACTGGGACGTGTACACACCGCCCGTCA
CCCTCTTCAACAATACTTTTTATGTTTATAACCCTACCTTTCCCCCCCCCTAGAAGAGGC
AAGTCGTAACATGGTAAGTGTACTGGAAAGTGCACTTGGTTCAACAAAATGTAGCTTAAT
CAAAGCACTTCGCTTACACCGAATAGATGTTTATTGATTTAAACCATTTTGAGCCTAAAA
TCTAGCCCAACGCATCAAATGTACAACACCTTTTTTCCACATTCTCATAAAACATTTTGT
TTCTTTAGTAAAGGCGATTAAAAAACTTCTTGGAGCTTAAGACCTAGTACCGCAAGGGAA
CGATGAAATAGAATTGAAATAAGCTTAAAGCCCTANNNNNNNNNNNNNNNNNNNNNNNNN
NNNNNNNNNNNNNNNNNNNNNNNNNNNNNNNNNNNNNNNNNNNNNNNNNNNNNNNNNNNN
NNNNNNNNNNNNNNNNNNNNNNNNNNNNNNNNNNNNNNNNNNNNNNNNNNNNNNNNNNNN
NNNNNNNNNNNNNNNNNNNNNNNNNNNNNNNNNNNNNNNNNNNNNNNNNNNNNNNNNNNN
NNNNNNNNNNNNNNNNNNNNNNNNNNNNNNNNNNNNNNNNNNNNNNNNNNNNNNNNNNNN
NNNNNNNNNNNNNNNNNNNNNNNNNNNNNNNNNNNNNNNNNNNNNNNNNNNNNNNNNNNN
NNNNNNNNNNNNNNNNNNNNNNNNNNNNNNNNNNNNNNNNNNNNNnnNNNNNNNNNNNNN
NNNNNNNNNNNNNNNNNNNNNNNNNNNNNNNNNNNNNNNNNNNNNNNNNNNNNNNNNNNN
NNNNNNNNNNNNNNNNNNNNNNNNNNNNNNNNNNNNNNNNNNNNNNNNNNNNNNNNNNNN
NNNNNNNNNNNNNNNNNNNNNNNNNNNNNNNNNNNNNNNNNNNNNNNNNNNNNNNNNNNN
NNNNNNNNNNNNNNNNNNNNNNNNNNNNNNNNNNNNNNNNNNNNNNNNNNNNNNNNNNNN
NNNNNNNNNNNNNNNNNNNNNNNNNNNNNNNNNNNNNNNNNNNNNNNNNNNNNNNNNNNN
NNNNNNNNCGCCTCCTGCTAACCCATAGGAGGTCCAGCCTGCCCGGTGACAAAGTTTAAC
GGCCTCGGTACCCTAACCGCGCGAAGGTAGCATAATCACTTGTTCTTTAAATAGGGACTC
GTATCAACGGCATCACGAGGGCTAGACTGTCTCCCCTTTCTAATCAGTGAATCTGACTTC
TTCGTGAAGAGGCGAAGATACAAATATAAGACGAGAAGACCCCATGGAGCTTAAAACCAA
ACGACACTCTTTTACATATATACCATAAAAAATAAAAGACCTGTTGACTAGTTTTTGGCT
GGGGCATCCGAGGAGTATAACATAGCCTCCCTGACGAACATCTTAGAACTACAACTCCAA
GAAACAGTAAACTGACGTAATGTGACCCGACAATCGATCAACGAACCAAGTTACCCTGGG
GATAACAGCGCAATCCATTTCAAGAGCCCCTATCGACAAATGGGTTTACGACCTCGATGT
TGGATCAGGGTACCCCAGTGGTGCAGCCGCTACTAAAG
>Seq05 [organism=Phrynobatrachus sp. Gotel] [Specimen_voucher=NMP:P6V:74604] 12S ribosomal RNA gene, partial sequence; tRNA-Val gene, complete sequence; and 16S ribosomal RNA gene, partial sequence; mitochondrial
TGCCTAGTCGTAAAATTTTAACCAATCCACACGCCAGGGAATTACGAGTCTAACTTAAAA
CCCAAAGGATTTGACGGTGTCCCACCCACCTAGAGGAGCCTGTCCCATAATCGATAACCC
CCGCTTTACCCTACCGCTTCTCACTTAGTCTGTATACCTCCGTCGCAAGCCCACCATATG
AATGTAAGTGGGCCTAATGGCTCATTTTTCCAACACGTCAGGTCAAGGTGCAGCTTATGA
AACGGAGTGAGATGGGCTACAATTTCTATTATAGAACATACGAAAAGATAAATGAAACTC
AACTATGAAGGTGGATTTAGTAGTAAAAAGAAAATAGAGCGTTCTTTTTAATTAGGCACT
GGGACGTGTACACACCGCCCGTCACCCTCTTCAACAATACTTTTTATGTTTATAACCCTA
CCTTCCCCCCCCCCTAGAAGAGGCAAGTCGTAACATGGTAAGTGTACTGGAAAGTGCACT
TGGTTCAACAAAATATAGCTTAATCAAAGCACTTCGCTTACACCGAATAGATGTTTATTG
ATTTAAACTATTTTGAGCCTAAAATCTAGCCCAACACATCAAATGTACAACACCTTTTTT
CCACACTCTCATAAAACATTTTGTTTCTTTAGTAAAGGCGATTAAAAAACTTCTTGGAGC
TTAAGACCTAGTACCGCAAGGGAACGATGAAATAGAATTGAAATAAGCTTAAAGCCCTAA
AAAGCAGAGACTCCCTCGTACCTTTTGCATCATGGTTTAACTAGAAAAATAGAGCAAAAC
AACTTTTAGTTCAACATCCCGAAACTAGGCGAGCTACTTCGAAATAGCTTATAGAGCCAA
CCCGTCTCTGTCGCAAAAGAGTGGGAAAATTTCCAAGTAGAGGCGACAAACCTATCGAGC
CTAGAGATAGCTGGTTATTCAGGAAAAGAATTTTAGTTCTACTTTAAGACTTATACATTA
TATGAAACAACAAACTAAGCTTAAAAGTTATTCAAATAGGGCACAGCTTATTTGAAACAG
GATACAACCTAAAACCCCGGGTAAAATTTCATCACCAATAAACAAGTAGGCCTAAGAGCA
GCCACCTTTAAAAAGCGTTAAAGCTTTTTTATACCGTGCAACAAATCCCACAAACAACTT
TCAACCCTCCACCAATACTGAATGATATTATAACCTTATGATACACCTTCTGTTAAAACT
AGTAACAAGAAATTGACTTTCTCCTAAATATAAACTTAAACCAATTTTGACCATCTACTG
GTACTCAACGCAAATGATCTGACTATAGTAAACTTGCCCGCAAACTCTATTTACCCTTAG
CGTTACCCTAACACTAGAATATTTTAGGAAAGATTAAAAGGAAGGGAAGGAACTCGGCAA
ATACTAGCCCCGCCTGTTTACCAAAAACATCGCCTCCTGCTAACCCATAGGAGGTCCAGC
CTGCCCGGTGACAAAGTTTAACGGCCTCGGTACCCTAACCGCGCGAAGGTAGCATAATCA
CTTGTTCTTTAAATAGGGACTCGTATCAACGGCATCACGAGGGCTAGACTGTCTCCCCTT
TCTAATCAGTGAATCTGACTTCTTCGTGAAGAGGCGAAGATACAAATATAAGACGAGAAG
ACCCCATGGAGCTTAAAACCAAACGACACTCTTTTACATACACACCATAAAAAATAAAAG
ACCTGTTGACTAGTTTTTGGCTGGGGCATCCGAGGAGTATAACATAGCCTCCCTGACGAA
CATCTTAGAACTACAACTCCAAGAAACAGTAAACTGACGTAATGTGACCCGACAATCGAT
CAACGAACCAAGTTACCCTGGGGATAACAGCGCAATCCATTTCAAGAGCCCCTATCGACA
AATGGGTTTACGACCTCGATGTTGGATCAGGGTACCCCAGTGGTGCAGCCGCTACTAAAG
>Seq06 [organism=Phrynobatrachus sp. Gotel] [Isolate=vg09-173] 12S ribosomal RNA gene, partial sequence; and 16S ribosomal RNA gene, partial sequence; mitochondrial
ATCCACACGCCAGGGAATTACGAGTCTAACTTAAAACCCAAAGGATTTGACGGTGTCCCA
CCCACCTAGAGGAGCCTGTCCCATAATCGATAACCCCCGCTTTACCCTACCGCTTCTCAC
TTAGTCTGTATACCTCCGTCGCAAGCCCACCATATGAATGTAAGTGGGCCTAATGGCTCA
TTTTTCCAACACGTCAGGTCAAGGTGCAGCTTATGAAACGGAGTGAGATGGGCTACAATT
TCTATTATAGAACATACGAAAAGATAAATGAAACTCAACTATGAAGGTGGATTTAGTAGT
AAAAAGAAAATAGAGCGTTCTTTTTAATTAGGCACTGGGACGTGTACACACCGCCCGTCA
CCCTCTTCAACAATACTTTTTATGTTTATAACCCTACCTTTCCCCCCCCCTAGAAGAGGC
AAGTCGTAACATGGTAAGTGTACTGGAAAGTGCACTTGGTTCAACAAAATGTAGCTTAAT
CAAAGCACTTCGCTTACACCGAATAGATGTTTATTGATTTAAACCATTTTGAGCCTAAAA
TCTAGCCCAACGCATCAAATGTACAACACCTTTTTTCCACATTCTCATAAAACATTTTGT
TTCTTTAGTAAAGGCGATTAAAAAACTTCTTGGAGCTTAAGACCTAGTACCGCAAGGGAA
CGATGAAATAGAATTGAAATAAGCTTAAAGCCCTANNNNNNNNNNNNNNNNNNNNNNNNN
NNNNNNNNNNNNNNNNNNNNNNNNNNNNNNNNNNNNNNNNNNNNNNNNNNNNNNNNNNNN
NNNNNNNNNNNNNNNNNNNNNNNNNNNNNNNNNNNNNNNNNNNNNNNNNNNNNNNNNNNN
NNNNNNNNNNNNNNNNNNNNNNNNNNNNNNNNNNNNNNNNNNNNNNNNNNNNNNNNNNNN
NNNNNNNNNNNNNNNNNNNNNNNNNNNNNNNNNNNNNNNNNNNNNNNNNNNNNNNNNNNN
NNNNNNNNNNNNNNNNNNNNNNNNNNNNNNNNNNNNNNNNNNNNNNNNNNNNNNNNNNNN
NNNNNNNNNNNNNNNNNNNNNNNNNNNNNNNNNNNNNNNNNNNNNnnNNNNNNNNNNNNN
NNNNNNNNNNNNNNNNNNNNNNNNNNNNNNNNNNNNNNNNNNNNNNNNNNNNNNNNNNNN
NNNNNNNNNNNNNNNNNNNNNNNNNNNNNNNNNNNNNNNNNNNNNNNNNNNNNNNNNNNN
NNNNNNNNNNNNNNNNNNNNNNNNNNNNNNNNNNNNNNNNNNNNNNNNNNNNNNNNNNNN
NNNNNNNNNNNNNNNNNNNNNNNNNNNNNNNNNNNNNNNNNNNNNNNNNNNNNNNNNNNN
NNNNNNNNNNNNNNNNNNNNNNNNNNNNNNNNNNNNNNNNNNNNNNNNNNNNNNNNNNNN
NNNNNNNNCGCCTCCTGCTAACCCATAGGAGGTCCAGCCTGCCCGGTGACAAAGTTTAAC
GGCCTCGGTACCCTAACCGCGCGAAGGTAGCATAATCACTTGTTCTTTAAATAGGGACTC
GTATCAACGGCATCACGAGGGCTAGACTGTCTCCCCTTTCTAATCAGTGAATCTGACTTC
TTCGTGAAGAGGCGAAGATACAAATATAAGACGAGAAGACCCCATGGAGCTTAAAACCAA
ACGACACTCTTTTACATATATACCATAAAAAATAAAAGACCTGTTGACTAGTTTTTGGCT
GGGGCATCCGAGGAGTATAACATAGCCTCCCTGACGAACATCTTAGAACTACAACTCCAA
GAAACAGTAAACTGACGTAATGTGACCCGACAATCGATCAACGAACCAAGTTACCCTGGG
GATAACAGCGCAATCCATTTCAAGAGCCCCTATCGACAAATGGGTTTACGACCTCGATGT
TGGATCAGGGTACCCCAGTGGTGCAGCCGCTACTAAAG
>Seq07 [organism=Phrynobatrachus sp. Mbabo] [Specimen_voucher=ZFMK:75726] [Type=Holotype] 12S ribosomal RNA gene, partial sequence; tRNA-Val gene, complete sequence; and 16S ribosomal RNA gene, partial sequence; mitochondrial
TGCCTAGTCGTAAAATTTTAACCAATCCCACACGCCAGGGAATTACGAGTTTAACTTAAA
ACCCAAAGGATTTGACGGTGTCCCACCCACCTAGAGGAGCCTGTCCCATAATCGATAACC
CCCGCTTTACCCTACCGCTTCTCACTTAGTCTGTATACCTCCGTCGCAAGCCCACCATAT
GAATGTAAGTGGGCTAAATGGTTAATTTTTCCAATACGTCAGGTCAAGGTGCAGCTTATG
AAGCGGAGTGAGATGGGCTACAATTTCTATCATAGAACATACGAAAAGACAACTGAAACT
AAACTATGAAGGTGGATTTAGTAGTAAAAAGAAAATAGAGCGTTCTTTTTAATTAGGCAC
TGGGACGTGTACACACCGCCCGTCACCCTCTTCAACAATACTTCTTATGTTTATAACCCC
ACTTTTTCCCCCTAGAAGAGGCAAGTCGTAACATGGTAAGTGTACTGGAAAGTGCACTTG
GTTCAACAAAATGTAGCTTAACTAAAGCACTTCGCTTACACCGAACAAATGTTTATTGAT
TTAAACCATTTTGAGCCTAAACTCTAGCCCAACACATCAAATGTACAACACCTTCCCTTC
TCCCAAAAATAAAACATTTTATTTCTTTAGTAAAGGCGATTAAAAAATTTCTTGGAGCTT
AAGACCTAGTACCGCAAGGGAACGATGAAATAGAATTGAAATAAGCTTAAAGCCCTAAAA
AGCAGAGATTTCCTCGTACCTTTTGCATCATGGTTTAACTAGAAAAATAGAGCAAAACAA
CTTTTAGTTCAACATCCCGAAACTAGGCGAGCTACTTCGAAATAGCTTATAGAGCCAACC
CGTCTCTGTCGCAAAAGAGTGGGAAAATTTCTAAGTAGAGGCGACAAACCTATCGAGCCT
AGAGATAGCTGGTTATTCAGGAAAAGAATTTTAGTTCTACTTTAAGACTTACACATTATA
TAAAACAACAAACTAAGCTTAAAAGTTATTCAAATAAGGCACAGCTTATTTGAAACAGGA
TACAACCTAAAACCCCGGGTAAAATTTTAGCACTAATAAATAAGTAGGCCTAAGAGCAGC
CACCTTTTAAAAAGCGTTAAAGCTTTTTTTACACCGTACAACAAATCCCACAAACAACTT
TAAACCCTCCACCCATACTGAATGATATTATAACCATATAATACACCTTCTGTTAAAACT
AGTAACAAGAAATTGACTTTCTCCTAAATATAAACTTAAACCAACTTTGACCATCTACTG
GTATTCAACGCATATGATTTAACTATACTAAACCTACCCGCAAACTCTATTAACCCTTAG
CGTTACCCTAACACTAGAATATTTTAGGAAAGATTAAAAGAAAGGGAAGGAACTCGGCAA
ATACTAGCCCCGCCTGTTTACCAAAAACATCGCCTCCTGCTAACCCATAGGAGGTCCAGC
CTGCCCGGTGACAAAGTTTAACGGCCTCGGTACCCTAACCGCGCGAAGGTAGCATAATCA
CTTGTTCTTTAAATAGGGACTCGTATCAACGGCATCACGAGGGCTAGACTGTCTCCCCTT
TCTAATCAGTGAATCTGACTTCTTCGTGAAGAGGCGAAGATACAAATATAAGACGAGAAG
ACCCCATGGAGCTTAAAACCAAACAACACTCTTTTGTATACATACCCTAAAAAATAAAAG
ACCTGTTGACTAGTTTTTGGCTGGGGCATCCGAGGAGTATAACATAACCTCCCTGACGAA
CATCTTAGAACTACAACTCCAAGAAACAGTAAACTGACGTAATGTGACCCGACAATCGAT
CAACGAACCAAGTTACCCTGGGGATAACAGCGCAATCCATTTCAAGAGCCCCTATCGACA
AATGGGTTTACGACCTCGATGTTGGATCAGGGTACCCCAGTGGTGCAGCCGCTACTAAAG
GTTCGTTTGTTCAACGATTAAAACCCT
>Seq08 [organism=Phrynobatrachus sp. Mbabo] [Specimen_voucher=ZFMK:75686] 16S ribosomal RNA gene, partial sequence; mitochondrial
CGCCTCCTGCTAACCCATAGGAGGTCCAGCCTGCCCGGTGACAAAGTTTAACGGCCTCGG
TACCCTAACCGCGCGAAGGTAGCATAATCACTTGTTCTTTAAATAGGGACTCGTATCAAC
GGCATCACGAGGGCTAGACTGTCTCCCCTTTCTAATCAGTGAATCTGACTTCTTCGTGAA
GAGGCGAAGATACAAATATAAGACGAGAAGACCCCATGGAGCTTAAAACCAAACAACACT
CTTTTGTATACATACCCTAAAAAATAAAAGACCTGTTGACTAGTTTTTGGCTGGGGCATC
CGAGGAGTATAACATAACCTCCCTGACGAACATCTTAGAACTACAACTCCAAGAAACAGT
AAACTGACGTAATGTGACCCGACAATCGATCAACGAACCAAGTTACCCTGGGGATAACAG
CGCAATCCATTTCAAGAGCCCCTATCGACAAATGGGTTTACGACCTCGATGTTGGATCAG
GGTACCCCAGTGGTGCAGCCGCTACTAAAG
>Seq09 [organism=Phrynobatrachus sp. Mbabo] [Specimen_voucher=ZFMK:75650] 16S ribosomal RNA gene, partial sequence; mitochondrial
CGCCTCCTGCTAACCCATAGGAGGTCCAGCCTGCCCGGTGACAAAGTTTAACGGCCTCGG
TACCCTAACCGCGCGAAGGTAGCATAATCACTTGTTCTTTAAATAGGGACTCGTATCAAC
GGCATCACGAGGGCTAGACTGTCTCCCCTTTCTAATCAGTGAATCTGACTTCTTCGTGAA
GAGGCGAAGATACAAATATAAGACGAGAAGACCCCATGGAGCTTAAAACCAAACAACACT
CTTTTGTATACATACCCTAAAAAATAAAAGACCTGTTGACTAGTTTTTGGCTGGGGCATC
CGAGGAGTATAACATAACCTCCCTGACGAACATCTTAGAACTACAACTCCAAGAAACAGT
AAACTGACGTAATGTGACCCGACAATCGATCAACGAACCAAGTTACCCTGGGGATAACAG
CGCAATCCATTTCAAGAGCCCCTATCGACAAATGGGTTTACGACCTCGATGTTGGATCAG
GGTACCCCAGTGGTGCAGCCGCTACTAAAG
>Seq10 [organism=Phrynobatrachus batesii] [Specimen_voucher=NMP:P6V:74620] 16S ribosomal RNA gene, partial sequence; mitochondrial
CGCCTCCTGCTAATTATAGGAGGTCCAGCCTGCCCAGTGACAAAGTTTAACGGCCTCGGT
ACCCTAACCGCGCGAAGGTAGCATAATCACTTGTTCTTTAAATAGGGACTCGTATCAACG
GCATCACGAGGGCTAGACTGTCTCCTCTTTCTAATCAGTGAATCTGACTTCTTCGTGAAG
AGGCGAAGATACTCATATAAGACGAGAAGACCCCATGGAGCTTAAAACCAAACAACACTC
TTTTGCGTATAGACCTTAAAAAATAAAAGACCTGTTGACTAGTTTTTGGCTGGGGCATCC
AAGGAGTATAACACAACCTCCCTGATAAACATCTTAGAGTTACAGCTCCAAGATACAGCA
AACTGACGTAACATGACCCGATACTCGATAATCGATCAACGAACCAAGTTACCCTGGGGA
TAACAGCGCAATCCATTTCAAGAGCCCCTATCGACAAATGGGTTTACGACCTCGATGTTG
GATCAGGGTATCCCAGTGGTGCAGCCGCTACTAAAG
>Seq11 [organism=Phrynobatrachus cricogaster] [Specimen_voucher=NMP:P6V:73393/1] 16S ribosomal RNA gene, partial sequence; mitochondrial
CGCCTCCTGCTAACCATAGGAGGTCCAGCCTGCCCAGTGACATAGTTTAACGGCCTCGGT
ACCCTAACCGCGCGAAGGTAGCATAATCACTTGTTCTTTAAATAGGGACTCGTATCAACG
GCATCACGAGGGCTAGACTGTCTCCCCTCTCTAATCAGTGAACCTGACTTCTTCGTGAAG
AGGCGAAGATACATATATAAGACGAGAAGACCCCATGGAGCTTAAAACAAACAACACTCT
TTTACATATACACCTTAAAAAACAAAAGAACTGTTAGCTAGTTTTTGGCTGGGGCATCCG
AGGAGTATAACATAACCTCCCTGATAAACATCTTAGAACTACAATTCCAAGAAACAGAAA
ACTGACGTAACGTGACCCGACAATCGATCAACGAACCAAGTTACCCTGGGGATAACAGCG
CAATCCATTTCAAGAGCCCCTATCGACAAATGGGTTTACGACCTCGATGTTGGATCAGGG
TACCCCAGTGGTGCAGCCGCTACTAAAG
>Seq12 [organism=Phrynobatrachus cricogaster] [Specimen_voucher=NMP:P6V:73393/5] 16S ribosomal RNA gene, partial sequence; mitochondrial
CGCCTCCTGCTAACCATAGGAGGTCCAGCCTGCCCAGTGACATAGTTTAACGGCCTCGGT
ACCCTAACCGCGCGAAGGTAGCATAATCACTTGTTCTTTAAATAGGGACTCGTATCAACG
GCATCACGAGGGCTAGACTGTCTCCCCTCTCTAATCAGTGAACCTGACTTCTTCGTGAAG
AGGCGAAGATACATATATAAGACGAGAAGACCCCATGGAGCTTAAAACAAACAACACTCT
TTTACATATACACCTTAAAAAACAAAAGAACTGTTAGCTAGTTTTTGGCTGGGGCATCCG
AGGAGTATAACATAACCTCCCTGATAAACATCTTAGAACTACAATTCCAAGAAACAGAAA
ACTGACGTAACGTGACCCGACAATCGATCAACGAACCAAGTTACCCTGGGGATAACAGCG
CAATCCATTTCAAGAGCCCCTATCGACAAATGGGTTTACGACCTCGATGTTGGATCAGGG
TACCCCAGTGGTGCAGCCGCTACTAAAG
>Seq13 [organism=Phrynobatrachus cricogaster] [Specimen_voucher=NMP:P6V:74642] 16S ribosomal RNA gene, partial sequence; mitochondrial
CGCCTCCTGCTAACCCATAGGAGGTCCAGCCTGCCCAGTGACATAGTTTAACGGCCTCGG
TACCCTAACCGCGCGAAGGTAGCATAATCACTTGTTCTTTAAATAGGGACTCGTATCAAC
GGCATCACGAGGGCTAGACTGTCTCCCCTCTCTAATCAGTGAATCTGACTTCTTCGTGAA
GAGGCGAAGATATATATATAAGACGAGAAGACCCCATGGAGCTTAAAACAAACTAACACT
CTTTTACACATACACCTTAAGAAACAAGAGAACTGTTAGCTAGTTTTTGGCTGGGGCATC
CGAGGAGTATAACATAACCTCCCTGATAAACATCTTAGAACTACAATTCCAAGAAACAGA
AAACTGACGTAACATGACCCGACAATCGATCAACGAACCAAGTTACCCTGGGGATAACAG
CGCAATCCATTTCAAGAGCCCCTATCGACAAATGGGTTTACGACCTCGATGTTGGATCAG
GGTACCCCAGTGGTGCAGCCGCTACTAAAG
>Seq14 [organism=Phrynobatrachus horsti] [Specimen_voucher=ZMB:81699] 16S ribosomal RNA gene, partial sequence; mitochondrial
CGCCTCTTGCTAACCCATAGGAGGCCCAGCCTGCCCAGTGACAAAGTTTAACGGCCTCGG
TACCCTAACCGCGCGAAGGTAGCATAATCACTTGTTCTTTAAATAGGGACTAGTATCAAT
GGCATCACGAGGGCTAGACTGTCTCCCCTTTCTAATCAGTGAACCTGACTTCTTCGTGAA
GAGGCGAAGATAAATATATAAGACGAGAAGACCCCATGGAGCTTAAAACCAAACAACACT
CTTTTGCATACAGGCCCTAAAAAATAAAAGATCTGTTGACTAGTTTTTGGCTGGGGCATC
CGAGGAGTATAACACAACCTCCCTGACGAACATCTAAGAATTACAACTCCAAGAAACAGC
AAACTGACGTAATATGACCCGACAATCGATCAACGAACCAAGTTACCCTGGGGATAACAG
CGCAATCCATTTCAAGAGCCCCTATCGACAAATGGGTTTACGACCTCGATGTTGGATCAG
GGTACCCCAGTGGTGCAGCCGCTACTAAAG
>Seq15 [organism=Phrynobatrachus horsti] [Isolate=MBUR03029] 16S ribosomal RNA gene, partial sequence; mitochondrial
CGCCTCCTGCTAACCCATAGGAGGCCCAGCCTGCCCAGTGACAAAGTTTAACGGCCTCGG
TACCCTAACCGCGCGAAGGTAGCATAATCACTTGTTCTTTAAATAGGGACTAGTATCAAT
GGCATCACGAGGGCTAGACTGTCTCCCCTTTCTAATCAGTGAACCTGACTTCTTCGTGAA
GAGGCGAAGATAAATATATAAGACGAGAAGACCCCATGGAGCTTAAAACCAAACAACACT
CTTTTGCATACAGGCCCTAAAAAATAAAAGATCTGTTGACTAGTTTTTGGCTGGGGCATC
CGAGGAGTATAACACAACCTCCCTGACGAACATCTAAGAATTACAACTCCAAGAAACAGC
AAACTGACGTAATATGACCCGACAATCGATCAACGAACCAAGTTACCCTGGGGATAACAG
CGCAATCCATTTCAAGAGCCCCTATCGACAAATGGGTTTACGACCTCGATGTTGGATCAG
GGTACCCCAGTGGTGCAGCCGCTACTAAAG
>Seq16 [organism=Phrynobatrachus horsti] [Isolate=MBUR03030] 16S ribosomal RNA gene, partial sequence; mitochondrial
CGCCTCCTGCTAACCCATAGGAGGCCCAGCCTGCCCAGTGACAAAGTTTAACGGCCTCGG
TACCCTAACCGCGCGAAGGTAGCATAATCACTTGTTCTTTAAATAGGGACTAGTATCAAT
GGCATCACGAGGGCTAGACTGTCTCCCCTTTCTAATCAGTGAACCTGACTTCTTCGTGAA
GAGGCGAAGATAAATATATAAGACGAGAAGACCCCATGGAGCTTAAAACCAAACAACACT
CTTTTGCATACAGGCCCTAAAAAATAAAAGATCTGTTGACTAGTTTTTGGCTGGGGCATC
CGAGGAGTATAACACAACCTCCCTGACGAACATCTAAGAATTACAACTCCAAGAAACAGC
AAACTGACGTAATATGACCCGACAATCGATCAACGAACCAAGTTACCCTGGGGATAACAG
CGCAATCCATTTCAAGAGCCCCTATCGACAAATGGGTTTACGACCTCGATGTTGGATCAG
GGTACCCCAGTGGTGCAGCCGCTACTAAAG
>Seq17 [organism=Phrynobatrachus horsti] [Isolate=MBUR03031] 16S ribosomal RNA gene, partial sequence; mitochondrial
CGCCTCCTGCTAACCCATAGGAGGCCCAGCCTGCCCAGTGACAAAGTTTAACGGCCTCGG
TACCCTAACCGCGCGAAGGTAGCATAATCACTTGTTCTTTAAATAGGGACTAGTATCAAT
GGCATCACGAGGGCTAGACTGTCTCCCCTTTCTAATCAGTGAACCTGACTTCTTCGTGAA
GAGGCGAAGATAAATATATAAGACGAGAAGACCCCATGGAGCTTAAAACCAAACAACACT
CTTTTGCATACAGGCCCTAAAAAATAAAAGATCTGTTGACTAGTTTTTGGCTGGGGCATC
CGAGGAGTATAACACAACCTCCCTGACGAACATCTAAGAATTACAACTCCAAGAAACAGC
AAACTGACGTAATATGACCCGACAATCGATCAACGAACCAAGTTACCCTGGGGATAACAG
CGCAATCCATTTCAAGAGCCCCTATCGACAAATGGGTTTACGACCTCGATGTTGGATCAG
GGTACCCCAGTGGTGCAGCCGCTACTAAAG
>Seq18 [organism=Phrynobatrachus manengoubensis] [Specimen_voucher=NMP:P6V:74607] 16S ribosomal RNA gene, partial sequence; mitochondrial
CGCCTCCTGCTAACTCATAGGAGGTCCAGCCTGCCCAGTGACAAAGTTCAACGGCCTCGG
TACCCTAACCGCGCGAAGGTAGCATAATCACTTGTTCTTTAAATAGGGACTCGTATCAAC
GGCATCACGAGGGCTAGACTGTCTCCCCTCTCTAATCAGTGAATCTGACTTCTTCGTGAA
GAGGCGAAGATACTTATATAAGACGAGAAGACCCCATGGAGCTTAAAACCAAACAACACT
CTTTTGCATACAGACCCTAAAAAATAAAAGATCTGTTGACTAGTTTTTGGCTGGGGCATC
CGAGGAGTACAAAACAACCTCCCTGACAAATATCCTAGAGTCACAACTCCAAGAAACAGC
AAACTCACGTAACCTGACCCGATACAATAATCGATCAACGAACCAAGTTACCCTGGGGAT
AACAGCGCAATCCATTTCAAGAGCTCCTATCGACAAATGGGTTTACGACCTCGATGTTGG
ATCAGGGTACCCCAGTGGTGCAGCCGCTACTAAAG
>Seq19 [organism=Phrynobatrachus manengoubensis] [Specimen_voucher=NMP:P6V:74644] 16S ribosomal RNA gene, partial sequence; mitochondrial
CGCCTCCTGCTAACTCATAGGAGGTCCAGCCTGCCCAGTGACAAAGTTCAACGGCCTCGG
TACCCTAACCGCGCGAAGGTAGCATAATCACTTGTTCTTTAAATAGGGACTCGTATCAAC
GGCATCACGAGGGCTAGACTGTCTCCCCTCTCTAATCAGTGAATCTGACTTCTTCGTGAA
GAGGCGAAGATACTTATATAAGACGAGAAGACCCCATGGAGCTTAAAACCAAACAACACT
CTTTTGCATACAGACCCTAAAAAATAAAAGATCTGTTGACTAGTTTTTGGCTGGGGCATC
CGAGGAGTACAAAACAACCTCCCTGACAAATATCCTAGAGTCACAACTCCAAGAAACAGC
AAACTCACGTAACCTGACCCGATACAATAATCGATCAACGAACCAAGTTACCCTGGGGAT
AACAGCGCAATCCATTTCAAGAGCTCCTATCGACAAATGGGTTTACGACCTCGATGTTGG
ATCAGGGTACCCCAGTGGTGCAGCCGCTACTAAAG
>Seq20 [organism=Phrynobatrachus manengoubensis] [Isolate=vg09-243] 16S ribosomal RNA gene, partial sequence; mitochondrial
CGCCTCCTGCTAACTCATAGGAGGTCCAGCCTGCCCAGTGACAAAGTTCAACGGCCTCGG
TACCCTAACCGCGCGAAGGTAGCATAATCACTTGTTCTTTAAATAGGGACTCGTATCAAC
GGCATCACGAGGGCTAGACTGTCTCCCCTCTCTAATCAGTGAATCTGACTTCTTCGTGAA
GAGGCGAAGATACTTATATAAGACGAGAAGACCCCATGGAGCTTAAAACCAAACAACACT
CTTTTGCATACAGACCCTAAAAAATAAAAGATCTGTTGACTAGTTTTTGGCTGGGGCATC
CGAGGAGTACAAAACAACCTCCCTGACAAATATCCTAGAGTCACAACTCCAAGAAACAGC
AAACTCACGTAACCTGACCCGATACAATAATCGATCAACGAACCAAGTTACCCTGGGGAT
AACAGCGCAATCCATTTCAAGAGCTCCTATCGACAAATGGGTTTACGACCTCGATGTTGG
ATCAGGGTACCCCAGTGGTGCAGCCGCTACTAAAG
>Seq21 [organism=Phrynobatrachus manengoubensis] [Isolate=vg09-244] 16S ribosomal RNA gene, partial sequence; mitochondrial
CGCCTCCTGCTAACTCATAGGAGGTCCAGCCTGCCCAGTGACAAAGTTCAACGGCCTCGG
TACCCTAACCGCGCGAAGGTAGCATAATCACTTGTTCTTTAAATAGGGACTCGTATCAAC
GGCATCACGAGGGCTAGACTGTCTCCCCTCTCTAATCAGTGAATCTGACTTCTTCGTGAA
GAGGCGAAGATACTTATATAAGACGAGAAGACCCCATGGAGCTTAAAACCAAACAACACT
CTTTTGCATACAGACCCTAAAAAATAAAAGATCTGTTGACTAGTTTTTGGCTGGGGCATC
CGAGGAGTACAAAACAACCTCCCTGACAAATATCCTAGAGTCACAACTCCAAGAAACAGC
AAACTCACGTAACCTGACCCGATACAATAATCGATCAACGAACCAAGTTACCCTGGGGAT
AACAGCGCAATCCATTTCAAGAGCTCCTATCGACAAATGGGTTTACGACCTCGATGTTGG
ATCAGGGTACCCCAGTGGTGCAGCCGCTACTAAAG
>Seq22 [organism=Phrynobatrachus schioetzi] [Specimen_voucher=NMP:P6V:73438] 16S ribosomal RNA gene, partial sequence; mitochondrial
CGCCTCCTGCTAACTCATAGGAGGTCCAGCCTGCCCAGTGACAAAGTTTAACGGCCTCGG
TACCCTAACCGCGCGAAGGTAGCATAATCACTTGTTCTTTAAATAGGGACTCGTATCAAC
GGCATCACGAGGGCTAGACTGTCTCCCCTTTCTAATCAGTGAATCTGACTTCTTCGTGAA
GAGGCGAAGATACTCATATAAGACGAGAAGACCCCATGGAGCTTAAAACCAAACAACACT
CTTTTGCATATAGATCCTAAAAAATAAAAGACCTGTTGACTAGTTTTTGGCTGGGGCATC
CGAGGAGCACAATATAACCTCCCTGACAAACATCTTAGAGTTACAACTCCAAGAAACAGA
AAACTGACGTAACCTGACCCGACACCAATAATCGATCAACGAACCAAGTTACCCTGGGGA
TAACAGCGCAATCCATTTCAAGAGCCCCTATCGACAAATGGGTTTACGACCTCGATGTTG
GATCAGGGTACCCCAGTGGTGCAGCCGCTACTAAAG
>Seq23 [organism=Phrynobatrachus sp. Gotel] [Specimen_voucher=NMP:P6V:74603/1] [Type=Holotype] recombination-activating 1 (RAG1) gene, partial cds
GGCATCATAGATGGCCTTTCAGGACTGAATCGTTCTGTTGATGAATACCCAGTGGAAGCT
ATTTCGAAAAGGTTTAGATATGATGTAGCCTTAGTTTCGACTCTAAAAGACATGGAAGAG
GATATCCTTGAAGGACTAAAATCTCAGGATTTTGAGGAATACCTRAGTGGTCCGTTCACT
GTTGTGGTCAAAGAATCTTGCGATGGAATGGGAGATGTCAGTGAGAAGCATGGCTGTGGT
CCTGCAGTTCCTGAGAAAGCAGTACGTTTTTCATTCACAATCATGAACATCAGTGTCCCC
AACAACAGTGGGTTCGTTAGAATCTTTGAAGAGTCCAAACCAAACTCTGAACTTTGTTGC
AAGCCCCTTTGTCTAATGCTTGCCGATGAATCRGACCATGAAACTTTAACAGCTATCTTA
AGTCCTTTGATAGCCGAAAGAGAAGCCATGAAATCCAGTGAGCTCATGCTGGAAATAGGA
GGAATCCTCCGAAGTTTCAAGTTTATTTTTCGTGGTACRGGGTATGATGAGAAACTTGTC
AGAGAAGTGGAAGGACTGGAAGCTTCAGGCTCTGTCTATATCTGTACCCTCTGTGATGCC
ACTAGACTGGAAGCGTCTCAGAACTTAGTCTTCCATTCTATTACCAGAAGTCATTCTGAG
AACCAACAGCGCTATGAGACRTGGAGATCCAACCCTTACCATGAATCTGTTGATGAACTT
CGCGACAGAGTTAAAGGAGTTTCAGCAAAGCCATTTATTGAAACCGTCCCGTCGATTGAT
GCCTTACATTGTGACATTGGAAATGCAGCTGAGTTTTACAGAATTTTTCAGATGGAAATA
GGGGAGGTCTATAAAAATCCCAATGTGACTAAAGAAGAGAGAAAGAAATGGCAGACATTA
CTTGACAAACACCTAAGAAAG
>Seq24 [organism=Phrynobatrachus sp. Gotel] [Specimen_voucher=NMP:P6V:74603/2] recombination-activating 1 (RAG1) gene, partial cds
GGCATCATAGATGGCCTTTCAGGACTGAATCGTTCTGTTGATGAATACCCAGTGGAAGCT
ATTTCGAAAAGGTTTAGATATGATGTAGCCTTAGTTTCGACTCTAAAAGACATGGAAGAG
GATATCCTTGAAGGACTAAAATCTCAGGATTTTGAGGAATACCTRAGTGGTCCGTTCACT
GTTGTGGTCAAAGAATCTTGCGATGGAATGGGAGATGTCAGTGAGAAGCATGGCTGTGGT
CCTGCAGTTCCTGAGAAAGCAGTACGTTTTTCATTCACAATCATGAACATCAGTGTCCCC
AACAACAGTGGGTTCGTTAGAATCTTTGAAGAGTCCAAACCAAACTCTGAACTTTGTTGC
AAGCCCCTTTGTCTAATGCTTGCCGATGAATCRGACCATGAAACTTTAACAGCTATCTTA
AGTCCTTTGATAGCYGAAAGAGAAGCCATGAAATCCAGTGAGCTCATGCTGGAAATAGGA
GGAATCCTCCGAAGTTTCAAGTTTATTTTTCGTGGTACGGGGTATGATGAGAAACTTGTC
AGAGAAGTGGAAGGACTGGAAGCTTCAGGCTCTGTCTATATCTGTACCCTCTGTGATGCC
ACTAGACTGGAAGCGTCTCAGAACTTAGTCTTCCATTCTATTACCAGAAGTCATTCTGAG
AACCAACAGCGCTATGAGACGTGGAGATCCAAYCCTTACCATGAATCTGTTGATGAACTT
CGMGACAGAGTTAAAGGAGTTTCAGCAAAGCCATTTATTGAAACCGTCCCGTCGATTGAT
GCCTTACATTGTGACATTGGAAATGCAGCTGAGTTTTACAGAATTTTTCAGATGGAAATA
GGGGAGGTCTATAAAAATCCCAATGTGACTAAAGAAGAGAGAAAGAAATGGCAGACATTA
CTTGACAAACACCTAAGAAAG
>Seq25 [organism=Phrynobatrachus sp. Gotel] [Specimen_voucher=NMP:P6V:74603/3] recombination-activating 1 (RAG1) gene, partial cds
GGCATCATAGATGGCCTTTCAGGACTGAATCGTTCTGTTGATGAATACCCAGTGGAAGCT
ATTTCRAAAAGGTTTAGATATGATGTAGCCTTAGTTTCGACTCTAAAAGACATGGAAGAG
GATATCCTTGAAGGACTAAAATCTCAGGATTTTGAGGAATACCTAAGTGGTCCGTTCACT
GTTGTGGTCAAAGAATCTTGCGATGGAATGGGAGATGTCAGTGAGAAGCATGGCTGTGGT
CCTGCAGTTCCTGAGAAAGCAGTACGTTTTTCATTCACAATCATGAACATCAGTGTCCCC
AACAACAGTGGGTTCGTTAGAATCTTTGAAGAGTCCAAACCAAACTCTGAACTTTGTTGC
AAGCCCCTTTGTCTAATGCTTGCCGATGAATCRGACCATGAAACTTTAACAGCTATCTTA
AGTCCTTTGATAGCCGAAAGAGAAGCCATGAAATCCAGTGAGCTCATGCTGGAAATAGGA
GGAATCCTCCGAAGTTTCAAGTTTATTTTTCGTGGTACRGGGTATGATGAGAAACTTGTC
AGAGAAGTGGAAGGACTGGAAGCTTCAGGCTCTGTCTATATCTGTACCCTCTGTGATGCC
ACTAGACTGGAAGCGTCTCAGAACTTAGTCTTCCATTCTATTACCAGAAGTCATTCTGAG
AACCAACAGCGCTATGAGACGTGGAGATCCAACCCTTACCATGAATCTGTTGATGAACTT
CGMGACAGAGTTAAAGGAGTTTCAGCAAAGCCATTTATTGAAACCGTCCCGTCGATTGAT
GCCTTACATTGTGACATTGGAAATGCAGCTGAGTTTTACAGAATTTTTCAGATGGAAATA
GGGGAGGTCTATAAAAATCCCAATGTGACTAAAGAAGAGAGAAAGAAATGGCAGACATTA
CTTGACAAACACCTAAGAAAG
>Seq26 [organism=Phrynobatrachus sp. Gotel] [Specimen_voucher=NMP:P6V:74603/8] recombination-activating 1 (RAG1) gene, partial cds
GGCATCATAGATGGCCTTTCAGGACTGAATCGTTCTGTTGATGAATACCCAGTGGAAGCT
ATTTCGAAAAGGTTTAGATATGATGTAGCCTTAGTTTCGACTCTAAAAGACATGGAAGAG
GATATCCTTGAAGGACTAAAATCTCAGGATTTTGAGGAATACCTRAGTGGTCCGTTCACT
GTTGTGGTCAAAGAATCTTGCGATGGAATGGGAGATGTCAGTGAGAAGCATGGCTGTGGT
CCTGCAGTTCCTGAGAAAGCAGTACGTTTTTCATTCACAATCATGAACATCAGTGTCCCC
AACAACAGTGGGTTCGTTAGAATCTTTGAAGAGTCCAAACCAAACTCTGAACTTTGTTGC
AAGCCCCTTTGTCTAATGCTTGCCGATGAATCAGACCATGAAACTTTAACAGCTATCTTA
AGTCCTTTGATAGCTGAAAGAGAAGCCATGAAATCCAGTGAGCTCATGCTGGAAATAGGA
GGAATCCTCCGAAGTTTCAAGTTTATTTTTCGTGGTACGGGGTATGATGAGAAACTTGTC
AGAGAAGTGGAAGGACTGGAAGCTTCAGGCTCTGTCTATATCTGTACCCTCTGTGATGCC
ACTAGACTGGAAGCGTCTCAGAACTTAGTCTTCCATTCTATTACCAGAAGTCATTCTGAG
AACCWACAGCGCTATGAGACGTGGAGATCCAAYCCTTACCATGAATCTGTTGATGAACTT
CGCGACAGAGTTAAAGGAGTTTCAGCAAAGCCATTTATTGAAACCGTCCCGTCGATTGAT
GCCTTRCATTGTGACATTGGAAATGCAGCTGAGTTTTACAGAATTTTTCAGATGGAAATA
GGGGAGGTCTATAAAAATCCCAATGTGACTAAAGAAGAGAGAAAGAAATGGCAGACATTA
CTTGACAAACACCTAAGAAAG
>Seq27 [organism=Phrynobatrachus sp. Gotel] [Specimen_voucher=NMP:P6V:74604] recombination-activating 1 (RAG1) gene, partial cds
GGCATCATAGATGGCCTTTCAGGACTGAATCGTTCTGTTGATGAATACCCAGTGGAAGCT
ATTTCGAAAAGGTTTAGATATGATGTAGCCTTAGTTTCGACTCTAAAAGACATGGAAGAG
GATATCCTTGAAGGACTAAAATCTCAGGATTTTGAGGAATACCTGAGTGGTCCGTTCACT
GTTGTGGTCAAAGAATCTTGCGATGGAATGGGAGATGTCAGTGAGAAGCATGGCTGTGGT
CCTGCAGTTCCTGAGAAAGCAGTACGTTTTTCATTCACAATCATGAACATCAGTGTCCCC
AACAACAGTGGGTTCGTTAGAATCTTTGAAGAGTCCAAACCAAACTCTGAACTTTGTTGC
AAGCCCCTTTGTCTAATGCTTGCCGATGAATCAGACCATGAAACTTTAACAGCTATCTTA
AGTCCTTTGATAGCTGAAAGAGAAGCCATGAAATCCAGTGAGCTCATGCTGGAAATAGGA
GGAATCCTCCGAAGTTTCAAGTTTATTTTTCGTGGTACGGGGTATGATGAGAAACTTGTC
AGAGAAGTGGAAGGACTGGAAGCTTCAGGCTCTGTCTATATCTGTACCCTCTGTGATGCC
ACTAGACTGGAAGCRTCTCAGAACTTAGTCTTCCATTCTATTACCAGAAGTCATTCTGAG
AACCAACAGCGCTATGAGACGTGGAGATCCAATCCTTACCATGAATCTGTTGATGAACTT
CGCGACAGAGTTAAAGGAGTTTCAGCAAAGCCATTTATTGAAACCGTCCCGTCGATTGAT
GCCTTACATTGTGACATTGGAAATGCAGCTGAGTTTTACAGAATTTTTCAGATGGAAATA
GGGGAGGTCTATAAAAATCCCAATGTGACTAAAGAAGAGAGAAAGAAATGGCWGACATTA
CTTGACAAACACCTAAGAAAG
>Seq28 [organism=Phrynobatrachus sp. Gotel] [Isolate=vg09-173] recombination-activating 1 (RAG1) gene, partial cds
GGCATCATAGATGGCCTTTCAGGACTGAATCGTTCTGTTGATGAATACCCAGTGGAAGCT
ATTTCRAAAAGGTTTAGATATGATGTAGCCTTAGTTTCGACTCTAAAAGACATGGAAGAG
GATATCCTTGAAGGACTAAAATCTCAGGATTTTGAGGAATACCTAAGTGGTCCGTTCACT
GTTGTGGTCAAAGAATCTTGCGATGGAATGGGAGATGTCAGTGAGAAGCATGGCTGTGGT
CCTGCAGTTCCTGAGAAAGCAGTACGTTTTTCATTCACAATCATGAACATCAGTGTCCCC
AACAACAGTGGGTTCGTTAGAATCTTTGAAGAGTCCAAACCAAACTCTGAACTTTGTTGC
AAGCCCCTTTGTCTAATGCTTGCCGATGAATCAGACCATGAAACTTTAACAGCTATCTTA
AGTCCTTTGATAGCYGAAAGAGAAGCCATGAAATCCAGTGAGCTCATGCTGGAAATAGGA
GGAATCCTCCGAAGTTTCAAGTTTATTTTTCGTGGTACGGGGTATGATGAGAAACTTGTC
AGAGAAGTGGAAGGACTGGAAGCTTCAGGCTCTGTCTATATCTGTACCCTCTGTGATGCC
ACTAGACTGGAAGCGTCTCAGAACTTAGTCTTCCATTCTATTACCAGAAGTCATTCTGAG
AACCTACAGCGCTATGAGACRTGGAGATCCAACCCTTACCATGAATCTGTTGATGAACTT
CGCGACAGAGTTAAAGGAGTTTCAGCAAAGCCATTTATTGAAACCGTCCCGTCGATTGAT
GCCTTRCATTGTGACATTGGAAATGCAGCTGAGTTTTACAGAATTTTTCAGATGGAAATA
GGGGAGGTCTATAAAAATCCCAATGTGACTAAAGAAGAGAGAAAGAAATGGCAGACATTA
CTTGACAAACACCTAAGAAAG
>Seq29 [organism=Phrynobatrachus sp. Mbabo] [Specimen_voucher=ZFMK:75726] [Type=Holotype] recombination-activating 1 (RAG1) gene, partial cds
GGCATCATAGATGGCCTTTCAGGACTGAATCGTTCTGTTGATGAATACCCAGTGGAAGCT
ATTTCGAAAAGGTTTAGATATGATGTAGCCTTAGTTTCGACTCTAAAAGACATGGAAGAG
GATATCCTTGAAGGACTAAAATCTCAGGATTTTGAGGAATACCTAAGTGGTCCGTTCACT
GTTGTGGTCAAAGAATCTTGCGATGGAATGGGAGATGTCAGTGAGAAGCATGGCTGTGGT
CCTGCAGTTCCTGAGAAAGCAGTACGTTTTTCATTCACAATCATGAACATCAGTGTCCCC
AACAACAGTGGGTTCGTTAGAATCTTTGAAGAGTCCAAACCAAACTCTGAACTTTGTTGC
AAGCCCCTTTGTCTAATGCTTGCCGATGAATCAGACCATGAAACTTTAACAGCTATCTTA
AGTCCTTTGATAGCCGAAAGAGAAGCCATGAAATCCAGTGAGCTCATGCTGGAAATARGA
GGAATCCTCCGAAGTTTCAAGTTTATTTTTCGTGGTACGGGGTATGATGAGAAACTTGTC
AGAGAAGTGGAAGGACTGGAAGCTTCAGGCTCTGTCTATATCTGTACCCTCTGTGATGCC
ACTAGACTGGAAGCRTCTCAGAACTTAGTCTTCCATTCTATTACCAGAAGTCATTCTGAG
AACCTACAGCGCTATGAGATGTGGAGATCCAACCCTTACCATGAATCTGTTGATGAACTT
CGCGACAGAGTTAAAGGAGTTTCAGCAAAGCCATTTATTGAAACCGTCCCGTCGATTGAT
GCCTTACATTGTGACATTGGAAATGCAGCTGAGTTTTACAGAATTTTTCAGATGGAAATA
GGGGAGGTCTATAAAAATCCCAATGTGACTAAAGAAGAGAGAAAGAAATGGCAGACMTTA
CTTGACAAACACCTAAGAAAG
>Seq30 [organism=Phrynobatrachus horsti] [Specimen_voucher=ZMB:81699] recombination-activating 1 (RAG1) gene, partial cds
GGCATCATAGATGGCCTTTCAGGACTGAATCGTTCTGTTGATGAATACCCAGTGGAAGCT
ATTTCRAAAAGGTTTAGATATGATGTAGCCTTAGTTTCGACTCTAAAAGACATGGAAGAG
GATATCCTTGAAGGACTAAAATCTCAGGATTTTGAGGAATACCTGAGTGGTCCGTTCACT
GTTGTGGTCAAAGAATCTTGCGATGGAATGGGAGATGTCAGTGAGAAGCATGGCTGTGGT
CCTGCAGTTCCTGAGAAAGCAGTACGTTTTTCATTCACAATCATGAACATCAGTGTCCCC
AACAACAGTGGGTTTGTTAGAATCTTTGAAGAGTCCAAACCAAACTCTGAACTTTGTTGC
AAGCCTCTTTGTCTAATGCTTGCCGATGAATCAGACCATGAAACTTTAACAGCTATCTTA
AGTCCTTTGATAGCCGAAAGAGAAGCCATGAAATCCAGTGAGCTCATGCTGGAAATAGGA
GGAATCCTCCGAAGTTTCAAGTTTATGTTTCGTGGTACGGGGTATGATGAGAAACTTGTC
AGAGAAGTAGAAGGACTGGAAGCTTCAGGCTCTGTCTATATCTGTACCCTCTGTGATGCC
ACTAGACTGGAAGCGTCTCAGAACTTAGTCTTCCATTCTATTACCAGAAGTCATTCTGAG
AACCTACAGCGCTATGAGACGTGGAGATCCAACCCTTACCATGAATCTGTTGATGAACTT
CGCGACAGAGTTAAAGGAGTTTCAGCAAAGCCATTTATTGAAACCCTCCCGTCGATTGAT
GCCTTACATTGTGACATTGGAAATGCAGCTGAGTTTTACAGAATTTTTCAGATGGAAATA
GGGGAGGTCTACAAAAACCCCAATGTGACTAAAGAAGAGAGAAAGAAATGGCAGACATTA
CTTGACAAACACCTAAGAAAG
>Seq31 [organism=Phrynobatrachus horsti] [Isolate=MBUR03028] recombination-activating 1 (RAG1) gene, partial cds
GGCATCATAGATGGCCTTTCAGGACTGAATCGTTCTGTTGATGAATACCCAGTGGAAGCT
ATTTCAAAAAGGTTTAGATATGATGTAGCCTTAGTTTCGACTCTAAAAGACATGGAAGAG
GATATCCTTGAAGGACTAAAATCTCAGGATTTTGAGGAATACCTGAGTGGTCCGTTCACT
GTTGTGGTCAAAGAATCTTGCGATGGAATGGGAGATGTCAGTGAGAAGCATGGCTGTGGT
CCTGCAGTTCCTGAGAAAGCAGTACGTTTTTCATTCACAATCATGAACATCAGTGTCCCC
AACAACAGTGGGTTTGTTAGAATCTTTGAAGAGTCCAAACCAAACTCTGAACTTTGTTGC
AAGCCTCTTTGTCTAATGCTTGCCGATGAATCAGACCATGAAACTTTAACAGCTATCTTA
AGTCCTTTGATAGCCGAAAGAGAAGCCATGAAATCCAGTGAGCTCATGCTGGAAATAGGA
GGAATCCTCCGAAGTTTCAAGTTTATGTTTCGTGGTACGGGGTATGATGAGAAACTTGTC
AGAGAAGTAGAAGGACTGGAAGCTTCAGGCTCTGTCTATATCTGTACCCTCTGTGATGCC
ACTAGACTGGAAGCGTCTCAGAACTTAGTCTTCCATTCTATTACCAGAAGTCATTCTGAG
AACCTACAGCGCTATGAGACGTGGAGATCCAACCCTTACCATGAATCTGTTGATGAACTT
CGCGACAGAGTTAAAGGAGTTTCAGCAAAGCCATTTATTGAAACCCTCCCGTCGATTGAT
GCCTTACATTGTGACATTGGAAATGCAGCTGAGTTTTACAGAATTTTTCAGATGGAAATA
GGGGAGGTCTACAAAAACCCCAATGTGACTAAAGAAGAGAGAAAGAAATGGCAGACATTA
CTTGACAAACACCTAAGAAAG
>Seq32 [organism=Phrynobatrachus horsti] [Isolate=MBUR03029] recombination-activating 1 (RAG1) gene, partial cds
GGCATCATAGATGGCCTTTCAGGACTGAATCGTTCTGTTGATGAATACCCAGTGGAAGCT
ATTTCGAAAAGGTTTAGATATGATGTAGCCTTAGTTTCGACTCTAAAAGACATGGAAGAG
GATATCCTTGAAGGACTAAAATCTCAGGATTTTGAGGAATACCTGAGTGGTCCGTTCACT
GTTGTGGTCAAAGAATCTTGCGATGGAATGGGAGATGTCAGTGAGAAGCATGGCTGTGGT
CCTGCAGTTCCTGAGAAAGCAGTACGTTTTTCATTCACAATCATGAACATCAGTGTCCCC
AACAACAGTGGGTTTGTTAGAATCTTTGAAGAGTCCAAACCAAACTCTGAACTTTGTTGC
AAGCCTCTTTGTCTAATGCTTGCCGATGAATCAGACCATGAAACTTTAACAGCTATCTTA
AGTCCTTTGATAGCCGAAAGAGAAGCCATGAAATCCAGTGAGCTCATGCTGGAAATAGGA
GGAATCCTCCGAAGTTTCAAGTTTATGTTTCGTGGTACGGGGTATGATGAGAAACTTGTC
AGAGAAGTAGAAGGACTGGAAGCTTCAGGCTCTGTCTATATCTGTACCCTCTGTGATGCC
ACTAGACTGGAAGCGTCTCAGAACTTAGTCTTCCATTCTATTACCAGAAGTCATTCTGAG
AACCTACAGCGCTATGAGACGTGGAGATCCAACCCTTACCATGAATCTGTTGATGAACTT
CGCGACAGAGTTAAAGGAGTTTCAGCAAAGCCATTTATTGAAACCCTCCCGTCGATTGAT
GCCTTACATTGTGACATTGGAAATGCAGCTGAGTTTTACAGAATTTTTCAGATGGAAATA
GGGGAGGTCTACAAAAACCCCAATGTGACTAAAGAAGAGAGAAAGAAATGGCAGACATTA
CTTGACAAACACCTAAGAAAG
>Seq33 [organism=Phrynobatrachus horsti] [Isolate=MBUR03030] recombination-activating 1 (RAG1) gene, partial cds
GGCATCATAGATGGCCTTTCAGGACTGAATCGTTCTGTTGATGAATACCCAGTGGAAGCT
ATTTCRAAAAGGTTTAGATATGATGTAGCCTTAGTTTCGACTCTAAAAGACATGGAAGAG
GATATCCTTGAAGGACTAAAATCTCAGGATTTTGAGGAATACCTGAGTGGTCCGTTCACT
GTTGTGGTCAAAGAATCTTGCGATGGAATGGGAGATGTCAGTGAGAAGCATGGCTGTGGT
CCTGCAGTTCCTGAGAAAGCAGTACGTTTTTCATTCACAATCATGAACATCAGTGTCCCC
AACAACAGTGGGTTTGTTAGAATCTTTGAAGAGTCCAAACCAAACTCTGAACTTTGTTGC
AAGCCTCTTTGTCTAATGCTTGCCGATGAATCAGACCATGAAACTTTAACAGCTATCTTA
AGTCCTTTGATAGCCGAAAGAGAAGCCATGAAATCCAGTGAGCTCATGCTGGAAATAGGA
GGAATCCTCCGAAGTTTCAAGTTTATGTTTCGTGGTACGGGGTATGATGAGAAACTTGTC
AGAGAAGTAGAAGGACTGGAAGCTTCAGGCTCTGTCTATATCTGTACCCTCTGTGATGCC
ACTAGACTGGAAGCGTCTCAGAACTTAGTCTTCCATTCTATTACCAGAAGTCATTCTGAG
AACCTACAGCGCTATGAGACGTGGAGATCCAACCCTTACCATGAATCTGTTGATGAACTT
CGCGACAGAGTTAAAGGAGTTTCAGCAAAGCCATTTATTGAAACCCTCCCGTCGATTGAT
GCCTTACATTGTGACATTGGAAATGCAGCTGARTTTTACAGAATTTTTCAGATGGAAATA
GGGGAGGTCTACAAAAACCCCAATGTGACTAAAGAAGAGAGAAAGAAATGGCAGACATTA
CTTGACAAACACCTAAGAAAG
>Seq34 [organism=Phrynobatrachus horsti] [Isolate=MBUR03031] recombination-activating 1 (RAG1) gene, partial cds
GGCATCATAGATGGCCTTTCAGGACTGAATCGTTCTGTTGATGAATACCCAGTGGAAGCT
ATTTCGAAAAGGTTTAGATATGATGTAGCCTTAGTTTCGACTCTAAAAGACATGGAAGAG
GATATCCTTGAAGGACTAAAATCTCAGGATTTTGAGGAATACCTGAGTGGTCCGTTCACT
GTTGTGGTCAAAGAATCTTGCGATGGAATGGGAGATGTCAGTGAGAAGCATGGCTGTGGT
CCTGCAGTTCCTGAGAAAGCAGTACGTTTTTCATTCACAATCATGAACATCAGTGTCCCC
AACAACAGTGGGTTTGTTAGAATCTTTGAAGAGTCCAAACCAAACTCTGAACTTTGTTGC
AAGCCTCTTTGTCTAATGCTTGCCGATGAATCAGACCATGAAACTTTAACAGCTATCTTA
AGTCCTTTGATAGCCGAAAGAGAAGCCATGAAATCCAGTGAGCTCATGCTGGAAATAGGA
GGAATCCTCCGAAGTTTCAAGTTTATGTTTCGTGGTACGGGGTATGATGAGAAACTTGTC
AGAGAAGTAGAAGGACTGGAAGCTTCAGGCTCTGTCTATATCTGTACCCTCTGTGATGCC
ACTAGACTGGAAGCGTCTCAGAACTTAGTCTTCCATTCTATTACCAGAAGTCATTCTGAG
AACCTACAGCGCTATGAGACGTGGAGATCCAACCCTTACCATGAATCTGTTGATGAACTT
CGCGACAGAGTTAAAGGAGTTTCAGCAAAGCCATTTATTGAAACCCTCCCGTCGATTGAT
GCCTTACATTGTGACATTGGAAATGCAGCTGAGTTTTACAGAATTTTTCAGATGGAAATA
GGGGAGGTCTACAAAAACCCCAATGTGACTAAAGAAGAGAGAAAGAAATGGCAGACATTA
CTTGACAAACACCTAAGAAAG
